# Supplementary material for: The Validation of Peer Review through Research Impact Measures and the Implications for Funding Strategies
Source: PLoS One. 2014 Sep 3;9(9):e106474. doi: 10.1371/journal.pone.0106474 (PMC4153641; doi:10.1371/journal.pone.0106474)
Supplement: File S1 — Anonymized Source Data Files. Anonymized publication, citation, scoring and budget data for each year of funding have been compiled as excel files (compressed as FileS1.zip). (ZIP) [file pone.0106474.s008.zip]

Archive with 17 entries (16 files):
- PR00.xls
- __MACOSX/
- __MACOSX/._PR00.xls
- PR01.xls
- __MACOSX/._PR01.xls
- PR02.xls
- __MACOSX/._PR02.xls
- PR03.xls
- __MACOSX/._PR03.xls
- PR04.xls
- __MACOSX/._PR04.xls
- PR05.xls
- __MACOSX/._PR05.xls
- PR06.xls
- __MACOSX/._PR06.xls
- PR99.xls
- __MACOSX/._PR99.xls
