# Supplementary material for: The Validation of Peer Review through Research Impact Measures and the Implications for Funding Strategies
Source: PLoS One. 2014 Sep 3;9(9):e106474. doi: 10.1371/journal.pone.0106474 (PMC4153641; doi:10.1371/journal.pone.0106474)
Supplement: File S1 — Anonymized Source Data Files. Anonymized publication, citation, scoring and budget data for each year of funding have been compiled as excel files (compressed as FileS1.zip). (ZIP) [file pone.0106474.s008.zip › PR00.xls]

## Sheet: pubs
PrX#	Publication#	WebCitation Level	Pub year	ReuterAvg (Mol.Bio)	WebRel Citation	Score	TOTAL_FUNDING
PR00-013	0	0			0	2.2	1432186
PR00-005	1	0	2006	37.831	0	1.7	964853
PR00-005	2	0	2008	27.861	0
PR00-006	1	6	2004	46.341	0.129475	1.7	1653600
PR00-006	2	8	2004	46.341	0.172633
PR00-006	3	0	2004	46.341	0
PR00-006	4	33	2004	46.341	0.712112
PR00-006	5	26	2004	46.341	0.561058
PR00-006	6	20	2005	42.791	0.467388
PR00-006	7	25	2005	42.791	0.584235
PR00-006	8	0	2006	37.831	0
PR00-006	9	0	2008	27.861	0
PR00-003	1	0	2004	46.341	0	1.6	1547400
PR00-003	2	2	2006	37.831	0.0528667
PR00-003	3	52	2007	33.711	1.54252
PR00-010	1	0	2003	49.101	0	1.9	525212
PR00-010	2	32	2003	49.101	0.651718
PR00-010	3	32	2003	49.101	0.651718
PR00-010	4	7	2004	46.341	0.151054
PR00-010	5	19	2005	42.791	0.444019
PR00-010	6	32	2005	42.791	0.747821
PR00-004	0	0			0	1.6	445078
PR00-011	1	0	2004	46.341	0	2	1191816
PR00-011	2	0	2006	37.831	0
PR00-011	3	2	2007	33.711	0.0593278
PR00-011	4	3	2007	33.711	0.0889917
PR00-011	5	0	2009	22.341	0
PR00-007	1	26	2008	27.861	0.933204	1.7	2133483
PR00-007	2	75	2008	27.861	2.69193
PR00-002	1	159	2005	42.791	3.71573	1.5	1845080
PR00-002	2	0	2004	46.341	0
PR00-002	3	41	2004	46.341	0.884746
PR00-002	4	14	2005	42.791	0.327172
PR00-002	5	21	2005	42.791	0.490757
PR00-002	6	32	2005	42.791	0.747821
PR00-008	1	28	2002	56.5756	0.494913	1.7	1955015
PR00-008	2	68	2003	49.101	1.3849
PR00-008	3	23	2004	46.341	0.496321
PR00-008	4	58	2006	37.831	1.53313
PR00-012	1	5	2007	33.711	0.14832	2.1	902972
PR00-012	2	3	2008	27.861	0.107677
PR00-001	1	6	2006	37.831	0.1586	1.4	790902
PR00-001	2	11	2006	37.831	0.290767
PR00-001	3	13	2006	37.831	0.343634
PR00-001	4	14	2007	33.711	0.415295
PR00-014	1	218	2005	42.791	5.09453	2.2	1336262
PR00-015	1	0	2004	46.341	0	2.2	5339724
PR00-009	0	0			0	1.8	325850
