# Supplementary material for: The Validation of Peer Review through Research Impact Measures and the Implications for Funding Strategies
Source: PLoS One. 2014 Sep 3;9(9):e106474. doi: 10.1371/journal.pone.0106474 (PMC4153641; doi:10.1371/journal.pone.0106474)
Supplement: File S1 — Anonymized Source Data Files. Anonymized publication, citation, scoring and budget data for each year of funding have been compiled as excel files (compressed as FileS1.zip). (ZIP) [file pone.0106474.s008.zip › PR01.xls]

## Sheet: Sheet1
PrX#	Publication#	WebCitation Level	Pub year	ReuterAvg (Mol.Bio)	Rel WebCitation	SCORE	FUNDING
PR01-009	1	26	2005	42.791	0.607604	1.7	1050140
PR01-009	2	32	2004	46.341	0.690533
PR01-024	1	34	2005	42.791	0.79456	2.3	750001
PR01-022	1	13	2005	42.791	0.303802	2.1	696627
PR01-016	1	9	2007	33.711	0.266975	2	1957860
PR01-016	2	0	2002	56.5756	0
PR01-026	1	2	2004	46.341	0.0431583	2.4	113137
PR01-005	1	27	2003	49.101	0.549887	1.5	1639050
PR01-027	1	31	2005	42.791	0.724451	2.4	386236
PR01-027	2	23	2004	46.341	0.496321
PR01-030	1	0	2008	27.861	0	2.5	1924182
PR01-017	1	41	2007	33.711	1.21622	2	1153682
PR01-017	2	19	2001	61.5878	0.308503
PR01-017	3	64	2002	56.5756	1.13123
PR01-017	4	29	2004	46.341	0.625796
PR01-031	1	8	2005	42.791	0.186955	2.5	549778
PR01-031	2	8	2003	49.101	0.162929
PR01-031	3	2	2003	49.101	0.0407324
PR01-021	0	0			0	2	479236
PR01-012	1	7	2006	37.831	0.185033	1.8	1672392
PR01-012	2	25	2005	42.791	0.584235
PR01-018	1	24	2006	37.831	0.6344	2	1310332
PR01-018	2	14	2006	37.831	0.370067
PR01-018	3	30	2006	37.831	0.793
PR01-010	1	19	2007	33.711	0.563614	1.7	1283287
PR01-010	2	24	2006	37.831	0.6344
PR01-010	3	26	2006	37.831	0.687267
PR01-010	4	87	2006	37.831	2.2997
PR01-010	5	11	2007	33.711	0.326303
PR01-008	0	0			0	1.5	964601
PR01-004	0	0			0	1.4	1690445
PR01-023	1	27	2006	37.831	0.7137	2.2	1414621
PR01-023	2	0	2006	37.831	0
PR01-023	3	0	2006	37.831	0
PR01-002	1	0	2005	42.791	0	1.4	1995315
PR01-002	2	0	2003	49.101	0
PR01-028	1	3	2006	37.831	0.0793	2.4	1282053
PR01-019	1	0	2007	33.711	0	2	1885507
PR01-019	2	44	2005	42.791	1.02825
PR01-019	3	51	2005	42.791	1.19184
PR01-019	4	18	2006	37.831	0.4758
PR01-019	5	17	2006	37.831	0.449367
PR01-019	6	27	2006	37.831	0.7137
PR01-019	7	117	2006	37.831	3.0927
PR01-015	0	0			0	1.9	870264
PR01-032	1	8	2007	33.711	0.237311	2.8	1268823
PR01-025	1	28	2007	33.711	0.830589	2.3	1117448
PR01-025	2	11	2005	42.791	0.257063
PR01-025	3	3	2006	37.831	0.0793
PR01-025	4	13	2006	37.831	0.343634
PR01-025	5	13	2006	37.831	0.343634
PR01-025	6	18	2006	37.831	0.4758
PR01-025	7	29	2006	37.831	0.766567
PR01-029	1	15	2007	33.711	0.444959	2.4	1284529
PR01-029	2	65	2003	49.101	1.3238
PR01-029	3	7	2005	42.791	0.163586
PR01-029	4	11	2005	42.791	0.257063
PR01-014	1	12	2008	27.861	0.43071	1.9	734261
PR01-006	1	39	2007	33.711	1.15689	1.5	952279
PR01-006	2	22	2002	56.5756	0.38886
PR01-006	3	20	2003	49.101	0.407324
PR01-006	4	12	2004	46.341	0.25895
PR01-006	5	43	2004	46.341	0.927904
PR01-006	6	14	2005	42.791	0.327172
PR01-006	7	49	2005	42.791	1.1451
PR01-006	8	10	2006	37.831	0.264333
PR01-033	0	0			0	2.8	1817797
PR01-011	0	0			0	1.7	391041
PR01-001	1	60	2007	33.711	1.77983	1.3	1703931
PR01-001	2	0	2006	37.831	0
PR01-001	3	45	2006	37.831	1.1895
PR01-001	4	33	2007	33.711	0.978909
PR01-003	1	25	2004	46.341	0.539479	1.4	1480633
PR01-003	2	28	2004	46.341	0.604217
PR01-003	3	14	2005	42.791	0.327172
PR01-013	0	0			0	1.8	191715
PR01-034	0	0			0	3.1	1775878
PR01-007	1	69	2006	37.831	1.8239	1.5	382691
PR01-007	2	2	2005	42.791	0.0467388
PR01-020	1	0	2005	42.791	0	2	1021963
PR01-020	2	0	2004	46.341	0
