# Supplementary material for: The Validation of Peer Review through Research Impact Measures and the Implications for Funding Strategies
Source: PLoS One. 2014 Sep 3;9(9):e106474. doi: 10.1371/journal.pone.0106474 (PMC4153641; doi:10.1371/journal.pone.0106474)
Supplement: File S1 — Anonymized Source Data Files. Anonymized publication, citation, scoring and budget data for each year of funding have been compiled as excel files (compressed as FileS1.zip). (ZIP) [file pone.0106474.s008.zip › PR02.xls]

## Sheet: Pubs
PrX#	Publication#	WebCitation Level	Pub year	ReuterAvg (Mol.Bio)	Rel WebCitation	Score	FUNDING
PR02-007	1	16	2008	27.861	0.574279	1.7	2005182
PR02-007	2	0	2008	27.861	0
PR02-002	0	0			0	1.6	339164
PR02-008	1	18	2005	42.791	0.420649	1.7	1113158
PR02-008	2	10	2005	42.791	0.233694
PR02-013	1	11	2009	22.341	0.492368	1.8	1011010
PR02-013	2	18	2003	49.101	0.366591
PR02-013	3	11	2005	42.791	0.257063
PR02-013	4	29	2005	42.791	0.677713
PR02-013	5	12	2006	37.831	0.3172
PR02-013	6	13	2006	37.831	0.343634
PR02-013	7	6	2007	33.711	0.177983
PR02-013	8	4	2007	33.711	0.118656
PR02-013	9	6	2007	33.711	0.177983
PR02-013	10	17	2007	33.711	0.504286
PR02-013	11	3	2008	27.861	0.107677
PR02-013	12	4	2009	22.341	0.179043
PR02-003	0	0			0	1.6	2999844
PR02-025	1	35	2007	33.711	1.03824	2.6	1075274
PR02-022	0	0			0	2.4	156354
PR02-001	0	0			0	1.5	1499948
PR02-014	0	0			0	1.8	891148
PR02-009	0	0			0	1.7	636641
PR02-026	1	16	2006	37.831	0.422934	2.6	340355
PR02-026	2	18	2004	46.341	0.388425
PR02-026	3	46	2004	46.341	0.992642
PR02-026	4	4	2005	42.791	0.0934776
PR02-004	1	10	2011	11.101	0.90082	1.6	2192360
PR02-017	1	38	2006	37.831	1.00447	1.9	896300
PR02-010	1	6	2010	16.941	0.35417	1.7	1563107
PR02-010	2	2	2009	22.341	0.0895215
PR02-015	1	11	2009	22.341	0.492368	1.8	2013226
PR02-015	2	16	2006	37.831	0.422934
PR02-015	3	37	2008	27.861	1.32802
PR02-019	0	0			0	2.1	1081985
PR02-021	1	94	2005	42.791	2.19672	2.2	2999987
PR02-021	2	19	2005	42.791	0.444019
PR02-021	3	43	2005	42.791	1.00488
PR02-023	1	28	2003	49.101	0.570253	2.5	2865585
PR02-005	1	64	2006	37.831	1.69173	1.6	2999388
PR02-005	2	33	2005	42.791	0.77119
PR02-005	3	21	2006	37.831	0.5551
PR02-005	4	25	2006	37.831	0.660834
PR02-005	5	16	2006	37.831	0.422934
PR02-024	1	0	2008	27.861	0	2.5	1850310
PR02-024	2	1	2007	33.711	0.0296639
PR02-018	0	0			0	1.9	2999241
PR02-011	0	0			0	1.7	1902600
PR02-016	1	45	2006	37.831	1.1895	1.8	763680
PR02-016	2	45	2005	42.791	1.05162
PR02-029	1	14	2007	33.711	0.415295	2.9	2833866
PR02-029	2	4	2006	37.831	0.105733
PR02-029	3	16	2006	37.831	0.422934
PR02-029	4	3	2007	33.711	0.0889917
PR02-029	5	9	2007	33.711	0.266975
PR02-029	6	11	2007	33.711	0.326303
PR02-020	0	0			0	2.1	1261963
PR02-012	1	33	2010	16.941	1.94794	1.7	2247855
PR02-012	2	15	2004	46.341	0.323687
PR02-012	3	16	2004	46.341	0.345267
PR02-012	4	55	2004	46.341	1.18685
PR02-012	5	51	2004	46.341	1.10054
PR02-012	6	48	2004	46.341	1.0358
PR02-012	7	23	2005	42.791	0.537496
PR02-012	8	32	2005	42.791	0.747821
PR02-012	9	47	2005	42.791	1.09836
PR02-012	10	29	2005	42.791	0.677713
PR02-012	11	47	2005	42.791	1.09836
PR02-012	12	31	2006	37.831	0.819434
PR02-012	13	42	2006	37.831	1.1102
PR02-012	14	76	2007	33.711	2.25446
PR02-012	15	11	2008	27.861	0.394817
PR02-028	1	36	2009	22.341	1.61139	2.8	1853382
PR02-027	0	0			0	2.7	521360
PR02-006	1	19	2009	22.341	0.850454	1.6	1850112
PR02-030	1	14	2005	42.791	0.327172	3.3	500000
PR02-030	2	22	2004	46.341	0.474742
