# Supplementary material for: The Validation of Peer Review through Research Impact Measures and the Implications for Funding Strategies
Source: PLoS One. 2014 Sep 3;9(9):e106474. doi: 10.1371/journal.pone.0106474 (PMC4153641; doi:10.1371/journal.pone.0106474)
Supplement: File S1 — Anonymized Source Data Files. Anonymized publication, citation, scoring and budget data for each year of funding have been compiled as excel files (compressed as FileS1.zip). (ZIP) [file pone.0106474.s008.zip › PR03.xls]

## Sheet: Pubs
PrX#	Publication#	WebCite	Pub Year	ReuterAvg (Mol.Bio)	Rel Web Citation	Score	Funding
PR03-008	1	4	2004	46.341	0.0863167	1.9	1458467
PR03-008	2	37	2004	46.341	0.798429
PR03-008	3	0	2006	37.831	0
PR03-008	4	19	2006	37.831	0.502234
PR03-008	5	73	2006	37.831	1.92963
PR03-008	6	7	2007	33.711	0.207647
PR03-008	7	24	2007	33.711	0.711934
PR03-008	8	85	2007	33.711	2.52143
PR03-008	9	15	2008	27.861	0.538387
PR03-008	10	18	2008	27.861	0.646064
PR03-005	1	18	2004	46.341	0.388425	1.7	1512000
PR03-005	2	27	2006	37.831	0.7137
PR03-013	1	28	2004	46.341	0.604217	2	1732296
PR03-013	2	66	2004	46.341	1.42422
PR03-013	3	14	2005	42.791	0.327172
PR03-013	4	41	2005	42.791	0.958145
PR03-013	5	7	2006	37.831	0.185033
PR03-013	6	9	2006	37.831	0.2379
PR03-013	7	6	2006	37.831	0.1586
PR03-013	8	23	2006	37.831	0.607967
PR03-013	9	49	2006	37.831	1.29523
PR03-013	10	6	2007	33.711	0.177983
PR03-013	11	13	2007	33.711	0.385631
PR03-013	12	0	2007	33.711	0
PR03-013	13	10	2008	27.861	0.358925
PR03-013	14	28	2008	27.861	1.00499
PR03-013	15	33	2008	27.861	1.18445
PR03-013	16	9	2010	16.941	0.531256
PR03-013	17	8	2010	16.941	0.472227
PR03-013	18	12	2010	16.941	0.708341
PR03-013	19	22	2010	16.941	1.29862
PR03-015	0	0			0	2.1	592739
PR03-009	1	65	2011	11.101	5.85533	1.9	2968970
PR03-009	2	0	2004	46.341	0
PR03-009	3	11	2004	46.341	0.237371
PR03-009	4	0	2004	46.341	0
PR03-009	5	29	2004	46.341	0.625796
PR03-009	6	0	2004	46.341	0
PR03-009	7	38	2004	46.341	0.820008
PR03-009	8	82	2004	46.341	1.76949
PR03-009	9	10	2005	42.791	0.233694
PR03-009	10	32	2005	42.791	0.747821
PR03-009	11	65	2005	42.791	1.51901
PR03-009	12	118	2005	42.791	2.75759
PR03-009	13	128	2005	42.791	2.99128
PR03-009	14	3	2006	37.831	0.0793
PR03-009	15	4	2006	37.831	0.105733
PR03-009	16	0	2006	37.831	0
PR03-009	17	0	2006	37.831	0
PR03-009	18	24	2006	37.831	0.6344
PR03-009	19	0	2006	37.831	0
PR03-009	20	31	2006	37.831	0.819434
PR03-009	21	18	2007	33.711	0.53395
PR03-009	22	29	2007	33.711	0.860253
PR03-009	23	13	2008	27.861	0.466602
PR03-009	24	30	2008	27.861	1.07677
PR03-009	25	40	2008	27.861	1.4357
PR03-009	26	47	2008	27.861	1.68695
PR03-009	27	42	2008	27.861	1.50748
PR03-009	28	46	2008	27.861	1.65105
PR03-009	29	9	2009	22.341	0.402847
PR03-009	30	45	2009	22.341	2.01423
PR03-009	31	44	2010	16.941	2.59725
PR03-009	32	27	2011	11.101	2.43221
PR03-002	1	0	2007	33.711	0	1.5	2750209
PR03-002	2	18	2007	33.711	0.53395
PR03-002	3	23	2007	33.711	0.68227
PR03-002	4	30	2007	33.711	0.889917
PR03-002	5	29	2007	33.711	0.860253
PR03-002	6	26	2007	33.711	0.771262
PR03-002	7	49	2007	33.711	1.45353
PR03-002	8	49	2008	27.861	1.75873
PR03-002	9	18	2009	22.341	0.805694
PR03-002	10	21	2009	22.341	0.939976
PR03-010	1	1	2006	37.831	0.0264333	1.9	134547
PR03-010	2	2	2006	37.831	0.0528667
PR03-016	1	0	2005	42.791	0	2.1	1077955
PR03-016	2	34	2006	37.831	0.898734
PR03-017	0	0			0	2.1	544164
PR03-006	1	3	2010	16.941	0.177085	1.7	1262237
PR03-006	2	16	2009	22.341	0.716172
PR03-006	3	20	2009	22.341	0.895215
PR03-006	4	3	2010	16.941	0.177085
PR03-006	5	2	2010	16.941	0.118057
PR03-006	6	4	2010	16.941	0.236114
PR03-006	7	4	2010	16.941	0.236114
PR03-014	0	0			0	2	1680632
PR03-022	1	0	2006	37.831	0	2.5	2541644
PR03-022	2	30	2007	33.711	0.889917
PR03-011	0	0	2010	16.941	0	1.9	1455353
PR03-004	1	55	2007	33.711	1.63151	1.6	1000000
PR03-004	2	8	2007	33.711	0.237311
PR03-004	3	11	2007	33.711	0.326303
PR03-004	4	13	2007	33.711	0.385631
PR03-004	5	21	2007	33.711	0.622942
PR03-023	1	4	2008	27.861	0.14357	2.5	2175347
PR03-023	2	19	2005	42.791	0.444019
PR03-023	3	11	2006	37.831	0.290767
PR03-023	4	4	2007	33.711	0.118656
PR03-023	5	8	2007	33.711	0.237311
PR03-024	0	0			0	2.5	995950
PR03-025	1	40	2007	33.711	1.18656	2.5	570900
PR03-001	1	15	2009	22.341	0.671411	1.3	1419485
PR03-001	2	6	2004	46.341	0.129475
PR03-001	3	6	2004	46.341	0.129475
PR03-001	4	15	2004	46.341	0.323687
PR03-001	5	35	2004	46.341	0.755271
PR03-001	6	87	2004	46.341	1.87739
PR03-001	7	4	2005	42.791	0.0934776
PR03-001	8	3	2005	42.791	0.0701082
PR03-001	9	9	2005	42.791	0.210325
PR03-001	10	23	2006	37.831	0.607967
PR03-001	11	0	2007	33.711	0
PR03-001	12	9	2007	33.711	0.266975
PR03-001	13	21	2007	33.711	0.622942
PR03-001	14	13	2008	27.861	0.466602
PR03-003	1	15	2004	46.341	0.323687	1.5	2987463
PR03-003	2	20	2004	46.341	0.431583
PR03-003	3	46	2004	46.341	0.992642
PR03-003	4	73	2005	42.791	1.70597
PR03-003	5	84	2005	42.791	1.96303
PR03-003	6	73	2005	42.791	1.70597
PR03-003	7	179	2005	42.791	4.18312
PR03-003	8	7	2006	37.831	0.185033
PR03-003	9	56	2006	37.831	1.48027
PR03-007	1	0	2009	22.341	0	1.7	2977594
PR03-007	2	15	2005	42.791	0.350541
PR03-007	3	28	2005	42.791	0.654343
PR03-007	4	20	2007	33.711	0.593278
PR03-007	5	122	2007	33.711	3.619
PR03-018	0	0			0	2.1	1749272
PR03-012	1	3	2004	46.341	0.0647375	1.9	1819520
PR03-012	2	8	2007	33.711	0.237311
PR03-020	1	6	2008	27.861	0.215355	2.2	811304
PR03-021	1	5	2008	27.861	0.179462	2.3	487270
PR03-021	2	0	2003	49.101	0
PR03-021	3	5	2004	46.341	0.107896
PR03-021	4	14	2006	37.831	0.370067
PR03-021	5	0	2006	37.831	0
PR03-021	6	1	2008	27.861	0.0358925
PR03-019	1	9	2006	37.831	0.2379	2.1	1045662
PR03-019	2	25	2004	46.341	0.539479
PR03-019	3	37	2004	46.341	0.798429
PR03-019	4	1	2006	37.831	0.0264333
PR03-019	5	47	2006	37.831	1.24237
PR03-019	6	8	2007	33.711	0.237311
PR03-019	7	52	2007	33.711	1.54252
PR03-019	8	2	2008	27.861	0.0717849
