# Supplementary material for: The Validation of Peer Review through Research Impact Measures and the Implications for Funding Strategies
Source: PLoS One. 2014 Sep 3;9(9):e106474. doi: 10.1371/journal.pone.0106474 (PMC4153641; doi:10.1371/journal.pone.0106474)
Supplement: File S1 — Anonymized Source Data Files. Anonymized publication, citation, scoring and budget data for each year of funding have been compiled as excel files (compressed as FileS1.zip). (ZIP) [file pone.0106474.s008.zip › PR04.xls]

## Sheet: Sheet1
PrX#	Publication#	WebCite	Pub year	ReuterAvg (Mol.Bio)	Rel Web Citation	SCORE	FUNDING
PR04-009	1	0	2007	33.711	0	1.6	1740091
PR04-009	2	24	2005	42.791	0.560866
PR04-009	3	46	2004	46.341	0.992642
PR04-009	4	7	2009	22.341	0.313325
PR04-009	5	34	2006	37.831	0.898734
PR04-009	6	29	2008	27.861	1.04088
PR04-003	1	0	2009	22.341	0	1.4	1204207
PR04-003	2	25	2008	27.861	0.897312
PR04-023	0	0	2011	11.101	0	2.2	1346672
PR04-017	1	1	2008	27.861	0.0358925	1.8	1745549
PR04-017	2	19	2008	27.861	0.681957
PR04-017	3	32	2009	22.341	1.43234
PR04-004	1	40	2010	16.941	2.36114	1.4	1260166
PR04-004	2	25	2007	33.711	0.741598
PR04-004	3	46	2007	33.711	1.36454
PR04-004	4	47	2008	27.861	1.68695
PR04-004	5	122	2006	37.831	3.22487
PR04-004	6	51	2009	22.341	2.2828
PR04-010	0	0			0	1.6	1279507
PR04-013	1	31	2009	22.341	1.38758	1.7	1527670
PR04-013	2	16	2007	33.711	0.474623
PR04-013	3	13	2008	27.861	0.466602
PR04-013	4	16	2008	27.861	0.574279
PR04-013	5	21	2009	22.341	0.939976
PR04-013	6	43	2008	27.861	1.54338
PR04-005	1	32	2006	37.831	0.845867	1.5	1752719
PR04-005	2	17	2008	27.861	0.610172
PR04-005	3	25	2008	27.861	0.897312
PR04-005	4	14	2009	22.341	0.626651
PR04-005	5	29	2008	27.861	1.04088
PR04-005	6	23	2009	22.341	1.0295
PR04-002	1	21	2010	16.941	1.2396	1.3	1257967
PR04-002	2	5	2006	37.831	0.132167
PR04-002	3	12	2007	33.711	0.355967
PR04-002	4	11	2008	27.861	0.394817
PR04-002	5	22	2007	33.711	0.652606
PR04-002	6	0	2008	27.861	0
PR04-002	7	28	2009	22.341	1.2533
PR04-002	8	6	2010	16.941	0.35417
PR04-002	9	5	2010	16.941	0.295142
PR04-002	10	4	2010	16.941	0.236114
PR04-020	1	2	2008	27.861	0.0717849	2	360587
PR04-020	2	3	2009	22.341	0.134282
PR04-024	0	0			0	2.2	1978922
PR04-011	1	38	2008	27.861	1.36391	1.6	1473747
PR04-011	2	17	2009	22.341	0.760933
PR04-006	1	27	2009	22.341	1.20854	1.5	1981866
PR04-006	2	6	2010	16.941	0.35417
PR04-006	3	14	2010	16.941	0.826397
PR04-006	4	24	2011	11.101	2.16197
PR04-006	5	27	2011	11.101	2.43221
PR04-006	6	21	2010	16.941	1.2396
PR04-014	1	19	2011	11.101	1.71156	1.7	1088879
PR04-007	1	0	2008	27.861	0	1.5	1999640
PR04-007	2	0	2006	37.831	0
PR04-007	3	2	2006	37.831	0.0528667
PR04-007	4	6	2007	33.711	0.177983
PR04-007	5	7	2008	27.861	0.251247
PR04-007	6	19	2006	37.831	0.502234
PR04-007	7	9	2007	33.711	0.266975
PR04-007	8	10	2007	33.711	0.296639
PR04-007	9	12	2008	27.861	0.43071
PR04-007	10	22	2007	33.711	0.652606
PR04-007	11	22	2007	33.711	0.652606
PR04-007	12	12	2008	27.861	0.43071
PR04-007	13	29	2007	33.711	0.860253
PR04-007	14	26	2007	33.711	0.771262
PR04-007	15	27	2007	33.711	0.800926
PR04-007	16	33	2007	33.711	0.978909
PR04-007	17	22	2008	27.861	0.789634
PR04-007	18	31	2007	33.711	0.919581
PR04-007	19	25	2008	27.861	0.897312
PR04-007	20	282	2008	27.861	10.1217
PR04-021	1	8	2008	27.861	0.28714	2	1000000
PR04-021	2	22	2007	33.711	0.652606
PR04-026	0	0			0	2.4	1617225
PR04-015	0	0			0	1.7	1544717
PR04-019	1	3	2008	27.861	0.107677	1.9	1573916
PR04-019	2	8	2007	33.711	0.237311
PR04-001	1	51	2009	22.341	2.2828	1.2	2000000
PR04-001	2	22	2007	33.711	0.652606
PR04-001	3	74	2007	33.711	2.19513
PR04-012	1	1	2009	22.341	0.0447608	1.6	1950760
PR04-012	2	0	2009	22.341	0
PR04-012	3	23	2007	33.711	0.68227
PR04-012	4	6	2009	22.341	0.268565
PR04-012	5	5	2009	22.341	0.223804
PR04-012	6	9	2009	22.341	0.402847
PR04-012	7	5	2010	16.941	0.295142
PR04-012	8	4	2010	16.941	0.236114
PR04-012	9	5	2011	11.101	0.45041
PR04-018	0	0			0	1.8	982928
PR04-016	1	34	2009	22.341	1.52187	1.7	1527936
PR04-008	1	15	2010	16.941	0.885426	1.5	1972773
PR04-008	2	0	2011	11.101	0
PR04-008	3	21	2009	22.341	0.939976
PR04-008	4	4	2010	16.941	0.236114
PR04-022	1	0	2011	11.101	0	2	656841
PR04-022	2	6	2005	42.791	0.140216
PR04-022	3	4	2007	33.711	0.118656
PR04-022	4	6	2008	27.861	0.215355
PR04-025	0	0			0	2.2	1999998
