# Supplementary material for: The Validation of Peer Review through Research Impact Measures and the Implications for Funding Strategies
Source: PLoS One. 2014 Sep 3;9(9):e106474. doi: 10.1371/journal.pone.0106474 (PMC4153641; doi:10.1371/journal.pone.0106474)
Supplement: File S1 — Anonymized Source Data Files. Anonymized publication, citation, scoring and budget data for each year of funding have been compiled as excel files (compressed as FileS1.zip). (ZIP) [file pone.0106474.s008.zip › PR05.xls]

## Sheet: Sheet1
Pr#	Publication#	WebCite	Pub year	ReuterAvg (Mol.Bio)	Rel Web Citation	SCORE	FUNDING
PR05-010	1	5	2008	27.861	0.179462	1.4	876018
PR05-010	2	0	2008	27.861	0
PR05-005	1	0	2008	27.861	0	1.3	999982
PR05-005	2	0	2008	27.861	0
PR05-005	3	0	2008	27.861	0
PR05-005	4	8	2008	27.861	0.28714
PR05-005	5	14	2008	27.861	0.502495
PR05-005	6	6	2010	16.941	0.35417
PR05-020	1	32	2012	5.811	5.5068	1.6	999749
PR05-020	2	0	2011	11.101	0
PR05-020	3	1	2011	11.101	0.090082
PR05-020	4	4	2012	5.811	0.68835
PR05-016	1	8	2010	16.941	0.472227	1.5	999985
PR05-016	2	18	2007	33.711	0.53395
PR05-016	3	10	2009	22.341	0.447608
PR05-016	4	5	2009	22.341	0.223804
PR05-016	5	12	2009	22.341	0.537129
PR05-016	6	7	2011	11.101	0.630574
PR05-016	7	10	2011	11.101	0.90082
PR05-021	1	9	2011	11.101	0.810738	1.6	999975
PR05-021	2	9	2009	22.341	0.402847
PR05-021	3	33	2008	27.861	1.18445
PR05-021	4	81	2006	37.831	2.1411
PR05-021	5	40	2009	22.341	1.79043
PR05-021	6	33	2009	22.341	1.4771
PR05-021	7	58	2009	22.341	2.59612
PR05-021	8	18	2011	11.101	1.62148
PR05-001	1	10	2008	27.861	0.358925	1.2	999910
PR05-028	1	6	2010	16.941	0.35417	1.8	999520
PR05-034	1	16	2007	33.711	0.474623	2.1	644821
PR05-034	2	9	2009	22.341	0.402847
PR05-006	1	17	2006	37.831	0.449367	1.3	606326
PR05-006	2	5	2009	22.341	0.223804
PR05-006	3	4	2009	22.341	0.179043
PR05-006	4	1	2010	16.941	0.0590284
PR05-006	5	15	2008	27.861	0.538387
PR05-006	6	6	2009	22.341	0.268565
PR05-006	7	5	2009	22.341	0.223804
PR05-006	8	29	2007	33.711	0.860253
PR05-006	9	8	2010	16.941	0.472227
PR05-006	10	5	2011	11.101	0.45041
PR05-006	11	7	2010	16.941	0.413199
PR05-011	1	39	2010	16.941	2.30211	1.4	920711
PR05-011	2	9	2007	33.711	0.266975
PR05-011	3	12	2007	33.711	0.355967
PR05-011	4	14	2008	27.861	0.502495
PR05-011	5	23	2008	27.861	0.825527
PR05-011	6	14	2009	22.341	0.626651
PR05-011	7	27	2008	27.861	0.969097
PR05-011	8	19	2009	22.341	0.850454
PR05-011	9	39	2008	27.861	1.39981
PR05-011	10	5	2010	16.941	0.295142
PR05-011	11	5	2010	16.941	0.295142
PR05-011	12	6	2011	11.101	0.540492
PR05-011	13	22	2010	16.941	1.29862
PR05-035	0	0			0	2.3	998687
PR05-022	1	7	2011	11.101	0.630574	1.6	999744
PR05-017	1	4	2006	37.831	0.105733	1.5	992800
PR05-017	2	4	2008	27.861	0.14357
PR05-017	3	7	2007	33.711	0.207647
PR05-017	4	4	2009	22.341	0.179043
PR05-017	5	3	2010	16.941	0.177085
PR05-017	6	3	2010	16.941	0.177085
PR05-017	7	2	2011	11.101	0.180164
PR05-017	8	6	2009	22.341	0.268565
PR05-017	9	13	2009	22.341	0.58189
PR05-017	10	6	2009	22.341	0.268565
PR05-017	11	7	2009	22.341	0.313325
PR05-017	12	7	2009	22.341	0.313325
PR05-017	13	1	2010	16.941	0.0590284
PR05-017	14	7	2009	22.341	0.313325
PR05-017	15	14	2009	22.341	0.626651
PR05-017	16	2	2011	11.101	0.180164
PR05-017	17	18	2009	22.341	0.805694
PR05-017	18	4	2010	16.941	0.236114
PR05-017	19	20	2009	22.341	0.895215
PR05-017	20	7	2011	11.101	0.630574
PR05-017	21	42	2009	22.341	1.87995
PR05-017	22	79	2009	22.341	3.5361
PR05-017	23	114	2009	22.341	5.10273
PR05-017	24	23	2010	16.941	1.35765
PR05-018	0	0			0	1.5	1270375
PR05-030	0	0			0	1.9	998723
PR05-023	0	0			0	1.6	1000000
PR05-029	1	48	2007	33.711	1.42387	1.8	1000000
PR05-029	2	24	2007	33.711	0.711934
PR05-029	3	23	2008	27.861	0.825527
PR05-012	1	0	2007	33.711	0	1.4	1000000
PR05-012	2	1	2009	22.341	0.0447608
PR05-012	3	0	2007	33.711	0
PR05-012	4	5	2009	22.341	0.223804
PR05-012	5	36	2007	33.711	1.0679
PR05-012	6	38	2008	27.861	1.36391
PR05-012	7	33	2008	27.861	1.18445
PR05-012	8	48	2008	27.861	1.72284
PR05-012	9	21	2009	22.341	0.939976
PR05-012	10	32	2009	22.341	1.43234
PR05-012	11	34	2009	22.341	1.52187
PR05-012	12	59	2008	27.861	2.11766
PR05-012	13	81	2008	27.861	2.90729
PR05-012	14	41	2009	22.341	1.83519
PR05-012	15	41	2009	22.341	1.83519
PR05-012	16	72	2009	22.341	3.22277
PR05-012	17	107	2009	22.341	4.7894
PR05-012	18	111	2009	22.341	4.96844
PR05-012	19	134	2009	22.341	5.99794
PR05-007	1	7	2010	16.941	0.413199	1.3	994351
PR05-013	1	0	2006	37.831	0	1.4	999988
PR05-013	2	0	2006	37.831	0
PR05-013	3	0	2006	37.831	0
PR05-013	4	3	2006	37.831	0.0793
PR05-013	5	12	2006	37.831	0.3172
PR05-013	6	15	2006	37.831	0.3965
PR05-013	7	15	2006	37.831	0.3965
PR05-026	0	0			0	1.7	999858
PR05-008	1	648	2009	22.341	29.005	1.3	1000000
PR05-008	2	75	2008	27.861	2.69193
PR05-008	3	35	2009	22.341	1.56663
PR05-008	4	140	2006	37.831	3.70067
PR05-008	5	67	2009	22.341	2.99897
PR05-008	6	210	2007	33.711	6.22942
PR05-008	7	214	2008	27.861	7.68099
PR05-008	8	385	2007	33.711	11.4206
PR05-008	9	32	2010	16.941	1.88891
PR05-008	10	43	2010	16.941	2.53822
PR05-008	11	1313	2006	37.831	34.707
PR05-014	0	0			0	1.4	999840
PR05-024	1	39	2010	16.941	2.30211	1.6	999298
PR05-024	2	2	2013	0.901	2.21976
PR05-024	3	8	2012	5.811	1.3767
PR05-024	4	5	2011	11.101	0.45041
PR05-024	5	8	2011	11.101	0.720656
PR05-024	6	3	2011	11.101	0.270246
PR05-024	7	5	2011	11.101	0.45041
PR05-024	8	6	2011	11.101	0.540492
PR05-024	9	2	2010	16.941	0.118057
PR05-024	10	8	2011	11.101	0.720656
PR05-024	11	9	2011	11.101	0.810738
PR05-024	12	8	2011	11.101	0.720656
PR05-024	13	21	2011	11.101	1.89172
PR05-032	1	14	2009	22.341	0.626651	2	996335
PR05-033	0	0			0	2	1000000
PR05-031	1	46	2006	37.831	1.21593	1.9	999996
PR05-031	2	6	2007	33.711	0.177983
PR05-025	1	6	2011	11.101	0.540492	1.6	1629127
PR05-027	0	0			0	1.7	978515
PR05-019	1	14	2008	27.861	0.502495	1.5	899262
PR05-019	2	15	2009	22.341	0.671411
PR05-002	0	0			0	1.2	1000000
PR05-009	1	4	2009	22.341	0.179043	1.3	791625
PR05-009	2	8	2009	22.341	0.358086
PR05-009	3	23	2007	33.711	0.68227
PR05-009	4	25	2008	27.861	0.897312
PR05-009	5	4	2011	11.101	0.360328
PR05-009	6	12	2011	11.101	1.08098
PR05-009	7	9	2010	16.941	0.531256
PR05-009	8	9	2010	16.941	0.531256
PR05-009	9	22	2010	16.941	1.29862
PR05-003	0	0			0	1.2	881449
PR05-004	1	18	2011	11.101	1.62148	1.2	1000000
PR05-004	2	6	2011	11.101	0.540492
PR05-015	1	21	2008	27.861	0.753742	1.4	1000000
PR05-015	2	20	2009	22.341	0.895215
PR05-015	3	34	2008	27.861	1.22034
PR05-015	4	190	2007	33.711	5.63614
