# Supplementary material for: The Validation of Peer Review through Research Impact Measures and the Implications for Funding Strategies
Source: PLoS One. 2014 Sep 3;9(9):e106474. doi: 10.1371/journal.pone.0106474 (PMC4153641; doi:10.1371/journal.pone.0106474)
Supplement: File S1 — Anonymized Source Data Files. Anonymized publication, citation, scoring and budget data for each year of funding have been compiled as excel files (compressed as FileS1.zip). (ZIP) [file pone.0106474.s008.zip › PR06.xls]

## Sheet: Sheet1
PrX#	Publication#	WebCite	Pub year	ReuterAvg (Mol.Bio)	Rel Web Citation	SCORE	FUNDING
PR06-035	1	31	2011	11.101	2.79254	1.9	946875
PR06-035	2	80	2007	33.711	2.37311
PR06-035	3	7	2010	16.941	0.413199
PR06-032	0	0			0	1.8	704287
PR06-009	1	22	2010	16.941	1.29862	1.5	905806
PR06-009	2	13	2008	27.861	0.466602
PR06-009	3	23	2008	27.861	0.825527
PR06-009	4	26	2008	27.861	0.933204
PR06-009	5	28	2009	22.341	1.2533
PR06-009	6	47	2009	22.341	2.10376
PR06-021	1	85	2010	16.941	5.01741	1.6	946725
PR06-021	2	42	2009	22.341	1.87995
PR06-021	3	82	2008	27.861	2.94318
PR06-021	4	58	2009	22.341	2.59612
PR06-021	5	65	2009	22.341	2.90945
PR06-025	1	0	2010	16.941	0	1.7	908770
PR06-025	2	1	2011	11.101	0.090082
PR06-025	3	0	2010	16.941	0
PR06-010	1	4	2011	11.101	0.360328	1.5	937500
PR06-039	1	132	2011	11.101	11.8908	2	718750
PR06-039	2	11	2011	11.101	0.990902
PR06-039	3	4	2010	16.941	0.236114
PR06-039	4	11	2011	11.101	0.990902
PR06-039	5	7	2010	16.941	0.413199
PR06-039	6	9	2011	11.101	0.810738
PR06-039	7	9	2010	16.941	0.531256
PR06-039	8	29	2011	11.101	2.61238
PR06-039	9	18	2011	11.101	1.62148
PR06-039	10	24	2011	11.101	2.16197
PR06-039	11	20	2010	16.941	1.18057
PR06-045	1	3	2009	22.341	0.134282	2.1	932919
PR06-045	2	5	2009	22.341	0.223804
PR06-045	3	8	2009	22.341	0.358086
PR06-045	4	50	2008	27.861	1.79462
PR06-045	5	4	2010	16.941	0.236114
PR06-045	6	28	2010	16.941	1.65279
PR06-005	1	0	2011	11.101	0	1.4	787176
PR06-005	2	1	2009	22.341	0.0447608
PR06-005	3	0	2011	11.101	0
PR06-005	4	18	2009	22.341	0.805694
PR06-005	5	18	2009	22.341	0.805694
PR06-005	6	6	2011	11.101	0.540492
PR06-005	7	9	2011	11.101	0.810738
PR06-005	8	4	2011	11.101	0.360328
PR06-005	9	7	2011	11.101	0.630574
PR06-005	10	2	2011	11.101	0.180164
PR06-005	11	10	2011	11.101	0.90082
PR06-005	12	5	2010	16.941	0.295142
PR06-005	13	14	2011	11.101	1.26115
PR06-005	14	11	2011	11.101	0.990902
PR06-005	15	14	2010	16.941	0.826397
PR06-005	16	15	2010	16.941	0.885426
PR06-005	17	14	2010	16.941	0.826397
PR06-005	18	7	2011	11.101	0.630574
PR06-005	19	37	2010	16.941	2.18405
PR06-003	9	7	2011	11.101	0.630574	1.3	895231
PR06-036	0	0			0	1.9	840574
PR06-006	1	19	2008	27.861	0.681957	1.4	928125
PR06-006	2	13	2009	22.341	0.58189
PR06-006	3	21	2009	22.341	0.939976
PR06-006	4	5	2011	11.101	0.45041
PR06-006	5	30	2009	22.341	1.34282
PR06-006	6	6	2011	11.101	0.540492
PR06-006	7	36	2009	22.341	1.61139
PR06-006	8	39	2009	22.341	1.74567
PR06-006	9	11	2012	5.811	1.89296
PR06-006	10	45	2009	22.341	2.01423
PR06-006	11	16	2010	16.941	0.944454
PR06-006	12	12	2011	11.101	1.08098
PR06-006	13	18	2011	11.101	1.62148
PR06-006	14	35	2010	16.941	2.06599
PR06-006	15	34	2010	16.941	2.00697
PR06-006	16	52	2010	16.941	3.06948
PR06-006	17	115	2010	16.941	6.78827
PR06-011	1	14	2008	27.861	0.502495	1.5	1143751
PR06-011	2	5	2009	22.341	0.223804
PR06-040	1	55	2010	16.941	3.24656	2	637848
PR06-040	2	7	2008	27.861	0.251247
PR06-040	3	9	2009	22.341	0.402847
PR06-040	4	28	2007	33.711	0.830589
PR06-040	5	15	2009	22.341	0.671411
PR06-040	6	25	2008	27.861	0.897312
PR06-040	7	26	2008	27.861	0.933204
PR06-040	8	1	2010	16.941	0.0590284
PR06-040	9	26	2008	27.861	0.933204
PR06-040	10	15	2009	22.341	0.671411
PR06-040	11	17	2009	22.341	0.760933
PR06-040	12	17	2009	22.341	0.760933
PR06-040	13	16	2009	22.341	0.716172
PR06-040	14	18	2009	22.341	0.805694
PR06-040	15	35	2008	27.861	1.25624
PR06-040	16	36	2008	27.861	1.29213
PR06-040	17	59	2007	33.711	1.75017
PR06-040	18	47	2008	27.861	1.68695
PR06-040	19	50	2008	27.861	1.79462
PR06-040	20	14	2010	16.941	0.826397
PR06-040	21	14	2010	16.941	0.826397
PR06-040	22	13	2010	16.941	0.767369
PR06-040	23	15	2010	16.941	0.885426
PR06-040	24	16	2010	16.941	0.944454
PR06-040	25	17	2010	16.941	1.00348
PR06-040	26	24	2010	16.941	1.41668
PR06-007	1	16	2010	16.941	0.944454	1.4	937157
PR06-007	2	21	2009	22.341	0.939976
PR06-007	3	22	2009	22.341	0.984737
PR06-007	4	6	2011	11.101	0.540492
PR06-033	1	16	2011	11.101	1.44131	1.8	910446
PR06-033	2	33	2008	27.861	1.18445
PR06-033	3	11	2011	11.101	0.990902
PR06-033	4	62	2008	27.861	2.22533
PR06-012	1	42	2009	22.341	1.87995	1.5	851840
PR06-012	2	14	2012	5.811	2.40922
PR06-012	3	4	2011	11.101	0.360328
PR06-012	4	29	2009	22.341	1.29806
PR06-026	1	9	2009	22.341	0.402847	1.7	887629
PR06-026	2	11	2009	22.341	0.492368
PR06-026	3	2	2011	11.101	0.180164
PR06-026	4	9	2011	11.101	0.810738
PR06-001	1	12	2011	11.101	1.08098	1.2	905200
PR06-001	2	0	2012	5.811	0
PR06-001	3	9	2008	27.861	0.323032
PR06-001	4	7	2009	22.341	0.313325
PR06-001	5	16	2008	27.861	0.574279
PR06-001	6	0	2011	11.101	0
PR06-001	7	18	2008	27.861	0.646064
PR06-001	8	33	2008	27.861	1.18445
PR06-001	9	5	2011	11.101	0.45041
PR06-001	10	7	2011	11.101	0.630574
PR06-046	0	0			0	2.2	706722
PR06-041	1	0	2011	11.101	0	2	1200608
PR06-041	2	5	2011	11.101	0.45041
PR06-041	3	7	2011	11.101	0.630574
PR06-041	4	9	2011	11.101	0.810738
PR06-041	5	9	2011	11.101	0.810738
PR06-027	1	0	2010	16.941	0	1.7	1039604
PR06-027	2	0	2009	22.341	0
PR06-027	3	5	2009	22.341	0.223804
PR06-027	4	3	2009	22.341	0.134282
PR06-027	5	12	2009	22.341	0.537129
PR06-027	6	25	2011	11.101	2.25205
PR06-027	7	0	2008	27.861	0
PR06-027	8	0	2008	27.861	0
PR06-027	9	0	2010	16.941	0
PR06-013	1	0	2012	5.811	0	1.5	899190
PR06-013	2	36	2008	27.861	1.29213
PR06-013	3	0	2011	11.101	0
PR06-013	4	37	2009	22.341	1.65615
PR06-013	5	9	2011	11.101	0.810738
PR06-013	6	16	2011	11.101	1.44131
PR06-022	0	0			0	1.6	1093446
PR06-028	0	0			0	1.7	688115
PR06-029	1	10	2011	11.101	0.90082	1.7	1006248
PR06-029	2	7	2011	11.101	0.630574
PR06-029	3	5	2011	11.101	0.45041
PR06-004	0	0			0	1.3	896352
PR06-014	0	0			0	1.5	698280
PR06-034	1	15	2009	22.341	0.671411	1.8	968750
PR06-034	2	5	2011	11.101	0.45041
PR06-034	3	6	2010	16.941	0.35417
PR06-034	4	18	2010	16.941	1.06251
PR06-023	1	5	2011	11.101	0.45041	1.6	961108
PR06-023	2	4	2011	11.101	0.360328
PR06-023	3	2	2011	11.101	0.180164
PR06-023	4	3	2011	11.101	0.270246
PR06-023	5	7	2011	11.101	0.630574
PR06-023	6	4	2010	16.941	0.236114
PR06-023	7	9	2011	11.101	0.810738
PR06-023	8	9	2010	16.941	0.531256
PR06-024	1	15	2010	16.941	0.885426	1.6	900000
PR06-024	2	0	2012	5.811	0
PR06-024	3	6	2008	27.861	0.215355
PR06-024	4	5	2008	27.861	0.179462
PR06-024	5	28	2007	33.711	0.830589
PR06-024	6	3	2012	5.811	0.516262
PR06-024	7	7	2012	5.811	1.20461
PR06-024	8	11	2010	16.941	0.649312
PR06-024	9	11	2010	16.941	0.649312
PR06-024	10	11	2011	11.101	0.990902
PR06-015	1	168	2009	22.341	7.51981	1.5	870885
PR06-015	2	92	2008	27.861	3.30211
PR06-015	3	99	2008	27.861	3.55335
PR06-015	4	14	2011	11.101	1.26115
PR06-015	5	71	2009	22.341	3.17801
PR06-015	6	22	2011	11.101	1.9818
PR06-030	1	2	2011	11.101	0.180164	1.7	806704
PR06-030	2	2	2011	11.101	0.180164
PR06-037	0	0			0	1.9	937350
PR06-016	0	0			0	1.5	409389
PR06-017	1	70	2009	22.341	3.13325	1.5	755478
PR06-018	1	68	2010	16.941	4.01393	1.5	928125
PR06-018	2	1	2008	27.861	0.0358925
PR06-018	3	39	2009	22.341	1.74567
PR06-018	4	15	2010	16.941	0.885426
PR06-042	1	12	2010	16.941	0.708341	2	785807
PR06-043	0	0			0	2	749959
PR06-038	0	0			0	1.9	250740
PR06-008	0	0			0	1.4	949544
PR06-019	0	0			0	1.5	872365
PR06-002	0	0			0	1.2	892498
PR06-020	1	0	2011	11.101	0	1.5	953869
PR06-020	2	0	2008	27.861	0
PR06-020	3	6	2010	16.941	0.35417
PR06-020	4	3	2010	16.941	0.177085
PR06-020	5	0	2008	27.861	0
PR06-044	1	0	2012	5.811	0	2	824213
PR06-044	2	1	2011	11.101	0.090082
PR06-044	3	1	2011	11.101	0.090082
PR06-044	4	13	2009	22.341	0.58189
PR06-044	5	4	2012	5.811	0.68835
PR06-044	6	24	2009	22.341	1.07426
PR06-044	7	7	2012	5.811	1.20461
PR06-044	8	7	2012	5.811	1.20461
PR06-044	9	9	2010	16.941	0.531256
PR06-044	10	9	2012	5.811	1.54879
PR06-044	11	72	2009	22.341	3.22277
PR06-031	0	0			0	1.7	937500
