# Supplementary material for: The Validation of Peer Review through Research Impact Measures and the Implications for Funding Strategies
Source: PLoS One. 2014 Sep 3;9(9):e106474. doi: 10.1371/journal.pone.0106474 (PMC4153641; doi:10.1371/journal.pone.0106474)
Supplement: File S1 — Anonymized Source Data Files. Anonymized publication, citation, scoring and budget data for each year of funding have been compiled as excel files (compressed as FileS1.zip). (ZIP) [file pone.0106474.s008.zip › PR99.xls]

## Sheet: Pubs
PrX#	Publication#	WebCitation Level	Pub year	ReuterAvg (Mol.Bio)	WebRel Citation	SCORE	FUNDING
PR99_010	1	20	2003	49.101	0.407324	2.2	266558
PR99_010	2	4	2001	61.5878	0.0649479
PR99_011	1	4	2007	33.711	0.118656	2.2	273817
PR99_011	2	61	2004	46.341	1.31633
PR99_013	0	0	None		0	2.4	529617
PR99_002	1	0	2009	22.341	0	1.3	588194
PR99_002	2	6	2005	42.791	0.140216
PR99_002	3	6	2008	27.861	0.215355
PR99_002	4	18	2008	27.861	0.646064
PR99_014	0	0	None		0	2.4	68487
PR99_016	0	0	None		0	2.6	368588
PR99_012	1	3	2006	37.831	0.0793	2.2	477689
PR99_012	2	0	2006	37.831	0
PR99_012	3	8	2006	37.831	0.211467
PR99_005	0	0	None		0	1.8	301102
PR99_007	0	0	None		0	2	309375
PR99_003	1	56	2005	42.791	1.30869	1.7	475282
PR99_003	2	17	2003	49.101	0.346225
PR99_003	3	22	2004	46.341	0.474742
PR99_009	1	11	2004	46.341	0.237371	2.1	449006
PR99_009	2	6	2003	49.101	0.122197
PR99_009	3	32	2003	49.101	0.651718
PR99_009	4	3	2004	46.341	0.0647375
PR99_009	5	9	2004	46.341	0.194212
PR99_008	0	0	None		0	2	184415
PR99_004	1	1	2006	37.831	0.0264333	1.8	225753
PR99_004	2	20	2001	61.5878	0.32474
PR99_004	3	16	2002	56.5756	0.282807
PR99_004	4	23	2002	56.5756	0.406536
PR99_004	5	0	2003	49.101	0
PR99_004	6	53	2005	42.791	1.23858
PR99_006	1	2	2010	16.941	0.118057	2	546940
PR99_006	2	0	2007	33.711	0
PR99_006	3	5	2008	27.861	0.179462
PR99_015	0	0	None		0	2.5	174565
PR99_001	0	0	None		0	1.2	264631
